# Supplementary material for: In Silico, In Vitro, and Clinical Investigations of Cathepsin B and Stefin A mRNA Expression and a Correlation Analysis in Kidney Cancer
Source: Cells. 2022 Apr 25;11(9):1455. doi: 10.3390/cells11091455 (PMC9101197; doi:10.3390/cells11091455)
Supplement: Supplementary file 1 [file cells-11-01455-s001.zip]

Archive with 1 entries (1 files):
- cells-1635583-supplementary.pdf
